# Supplementary material for: Psychometric Properties of the Caring Behaviors Inventory-16 in Ethiopia
Source: Nurs Rep. 2022 May 26;12(2):387–96. doi: 10.3390/nursrep12020037 (PMC9229844; doi:10.3390/nursrep12020037)
Supplement: Supplementary file 1 [file nursrep-12-00037-s001.zip]

Archive with 1 entries (1 files):
- nursrep-1723556-supplementary.pdf
